# Supplementary material for: A Two-Stage Culture Strategy for Scenedesmus sp. FSP3 for CO2 Fixation and the Simultaneous Production of Lutein under Light and Salt Stress
Source: Molecules. 2022 Nov 3;27(21):7497. doi: 10.3390/molecules27217497 (PMC9655217; doi:10.3390/molecules27217497)
Supplement: Supplementary file 1 [file molecules-27-07497-s001.zip]

Archive with 1 entries (1 files):
- molecules-1935332-supplementary.pdf
